# Supplementary material for: Genetic landscape of T- and NK-cell post-transplant lymphoproliferative disorders
Source: Oncotarget. 2016 May 27;7(25):37636–48. doi: 10.18632/oncotarget.9400 (PMC5122338; doi:10.18632/oncotarget.9400)
Supplement: Supplementary file 3 [file oncotarget-07-37636-s003.xlsx]

## Sheet: Supp Table 2 Coverage
Supplemental Table 2: Coverage statistics for the Next Generation Sequencing assay
Sample	Total Reads	Aligned Reads	Aligned Reads (Including Ambiguous Locations)	Reads on Target (Including Ambiguous Locations)	Minimum Coverage	Maximum Coverage	Average Coverage	Percent of ROI with 10x Coverage
1	53589604	51558666 (96.210%)	51349981	9367028 (18.242%)	0	4149	525.05	0.9921
2	97254024	95238908 (97.928%)	95128406	18062410 (18.987%)	0	7847	1040.1	0.99459
3	115538435	112761264 (97.596%)	112660535	21481658 (19.068%)	0	10927	1222.81	0.99376
4	59594261	47823187 (80.248%)	47314783	9615185 (20.322%)	0	2925	547.22	0.99311
5	112400105	110064971 (97.922%)	109946228	20406515 (18.560%)	0	7768	1161.36	0.99414
6	68565434	67363604 (98.247%)	67287178	12299550 (18.279%)	0	4606	696.41	0.99401
7	72450817	54444312 (75.147%)	54159738	10979363 (20.272%)	0	7309	623.38	0.99259
8	57691040	51497518 (89.264%)	51403249	9846422 (19.155%)	0	4926	565.11	0.9924
9	111040725	99502543 (89.609%)	99230178	20026502 (20.182%)	0	8610	1152.37	0.99661
10	48948817	47287044 (96.605%)	47266435	8957094 (18.950%)	0	3899	517.25	0.9932
11	86358729	62613644 (72.504%)	62275577	11266105 (18.091%)	0	7102	629.63	0.9838
12	74409217	66627083 (89.541%)	66376397	13283630 (20.013%)	0	8644	751.69	0.98942
13	84648862	77763657 (91.866%)	77657513	15474503 (19.927%)	0	6800	888.09	0.99199
14	74067189	69333907 (93.609%)	68996884	14059573 (20.377%)	0	8022	799.88	0.9909
15	91657824	89448304 (97.589%)	89347375	16294738 (18.238%)	0	6102	920.8	0.99365
16	97874125	95495554 (97.57%)	95376946	19888171 (20.852%)	0	7325	1133.23	0.99136
17	71105309	66319543 (93.269%)	65951582	13229724 (20.060%)	0	7047	745.81	0.99646
18	58800329	56382989 (95.889%)	56199925	9916993 (17.646%)	0	3653	563.8	0.99333
