# Supplementary material for: Genetic landscape of T- and NK-cell post-transplant lymphoproliferative disorders
Source: Oncotarget. 2016 May 27;7(25):37636–48. doi: 10.18632/oncotarget.9400 (PMC5122338; doi:10.18632/oncotarget.9400)
Supplement: Supplementary file 4 [file oncotarget-07-37636-s004.xlsx]

## Sheet: supplemental 1
Supplemental Table 3: Genes included in the targeted Next Generation Sequencing panel.
ENTIRE GENE
ABL1	ETV4	NPM1	SSX1
ALK	ETV5	NTRK1	SSX2
BCOR	ETV6	NTRK3	SSX4
BCR	EWSR1	NUP214	SUZ12
BRAF	EZR	NUP98	SYK
BRD3	FGFR1	NUTM1	TAF15
BRD4	FGFR3	PAX5	TCF12
CBL	FIP1L1	PAX8	TFE3
CD274	FOXO1	PDGFRB	TMPRSS2
CD74	FUS	PICALM	TPM3
CDK6	GPC3	PLAG1	USP6
CIC	HMGA2	PML
CIITA	IL2	PPARG
CLTC	ITK	PRKAR1A
CLTCL1	JAK2	RAF1
CREBBP	KAT6A	RARA
CRLF2	KIF5B	RET
CTNNB1	KMT2A	ROS1
EP300	LRIG3	RUNX1
ERG	MECOM	SLC45A3
ETV1	MLLT10	SS18
EXONS ONLY
AKT1	CDK12	FANCA	IL6ST	MRE11A	PRF1	SMARCD1
AKT2	CDK4	FANCC	IL7R	MSH2	PRPF40B	SMARCE1
AKT3	CDK8	FANCD2	INPP4A	MSH6	PRPF8	SMC1A
ALOX12B	CDKN1A	FANCE	INPP4B	MTOR	PTCH1	SMC3
AMER1	CDKN1B	FANCF	INSR	MUTYH	PTEN	SMO
APC	CDKN2A	FANCG	IRF1	MYC	PTPN1	SOCS1
AR	CDKN2B	FAS	IRF4	MYCL	PTPN11	SOX17
ARAF	CDKN2C	FAT1	IRF8	MYCN	PTPRC	SOX2
ARID1A	CDT1	FBXO11	IRS1	MYD88	PTPRD	SOX9
ARID1B	CEBPA	FBXW7	IRS2	MYOD1	PTPRS	SPEN
ARID2	CHEK1	FGF19	JAK1	NBN	PTPRT	SPOP
ARID5B	CHEK2	FGF3	JAK3	NCOR1	PTTG1	SRC
ASXL1	CNOT3	FGF4	JUN	NF1	RAC1	SRSF2
ASXL2	CREBBP	FGFR2	KCNJ5	NF2	RAD21	STAG1
ATM	CRKL	FGFR4	KDM5C	NFE2L2	RAD50	STAG2
ATR	CRLF2	FH	KDM6A	NIPBL	RAD51	STAG3
ATRX	CSF1R	FLCN	KDM6B	NKX2-1	RAD51B	STAT3
AURKA	CSF3R	FLT1	KDR	NKX3-1	RAD51C	STAT5B
AURKB	CTCF	FLT3	KEAP1	NOTCH1	RAD51D	STAT6
AXIN1	CTLA4	FLT4	KIAA1549	NOTCH2	RAD52	STK11
AXIN2	CUL3	FOXA1	KIT	NOTCH3	RAD54L	STK40
AXL	CYLD	FOXL2	KLF4	NOTCH4	RASA1	SUFU
B2M	DAXX	FUBP1	KLF6	NRAS	RB1	TP53BP1
BAP1	DCUN1D1	FYN	KLHL6	NT5C2	RBM10	TBL1XR1
BARD1	DDB2	GATA1	KMT2C	NTRK2	RECQL4	TBX3
BBC3	DDR2	GATA2	KMT2D	PAK1	REL	TCF3
BCL11B	DICER1	GATA3	KRAS	PAK7	RFWD2	TERT
BCL2L1	DIS3	GMNN	LAMB4	PALB2	RHOA	TET1
BCL2L11	DNM2	GNA11	LATS1	PARK2	RICTOR	TET2
BCL6	DNMT1	GNA13	LATS2	PARP1	RIT1	TET3
BCORL1	DNMT3A	GNAQ	LMO1	PBRM1	RNF43	TGFBR1
BLM	DNMT3B	GNAS	LUC7L2	PDCD1	RPL10	TGFBR2
BMPR1A	DOT1L	GNB1	MAP2K1	PDGFRA	RPL5	TMEM127
BRCA1	E2F3	GOPC	MAP2K2	PDPK1	RPS6KA4	TNFAIP3
BRCA2	ECT2L	GREM1	MAP2K4	PHF6	RPS6KB2	TNFRSF14
BRCC3	EED	GRID1	MAP3K1	PHF8	RPTOR	TOPBP1
BRIP1	EGFL7	GRIN2A	MAP3K13	PHOX2B	RYBP	TP53
BTK	EGFR	GSK3B	MAPK1	PIGA	SBDS	TP63
BUB1B	EIF1AX	H3F3A	MAX	PIK3C2G	SDHA	TRAF7
CALR	EPCAM	H3F3C	MCL1	PIK3C3	SDHAF2	TSC1
CARD11	EPHA3	HGF	MCM2	PIK3CA	SDHB	TSC2
CASP8	EPHA5	HIST1H1C	MCM3	PIK3CB	SDHC	TSHR
CBLB	EPHB1	HIST1H2BD	MCM4	PIK3CD	SDHD	U2AF1
CBLC	ERBB2	HIST1H3B	MCM5	PIK3CG	SETBP1	U2AF2
CCND3	ERBB3	HNF1A	MCM6	PIK3R1	SETD2	UBR5
CCNE1	ERBB4	HRAS	MCM7	PIK3R2	SF1	VHL
CD276	ERCC2	ICOSLG	MDC1	PIK3R3	SF3A1	VTCN1
CD58	ERCC3	ID3	MDM2	PLK2	SF3B1	WAS
CD79A	ERCC4	IDH1	MDM4	PMAIP1	SH2B3	WRN
CD79B	ERCC5	IDH2	MED12	PMS1	SH2D1A	WT1
CDC45	ESR1	IFNGR1	MEF2B	PMS2	SHQ1	XIAP
CDC6	EXT1	IGF1	MEN1	PNRC1	SMAD2	XPA
CDC7	EXT2	IGF1R	MET	POLE	SMAD3	XPC
CDC73	EZH2	IGF2	MITF	POT1	SMAD4	XPO1
CDCA5	FAM175A	IKBKE	MLH1	PPP2R1A	SMARCA4	YAP1
CDH1	FAM46C	IL10	MPL	PRDM1	SMARCB1	YES1
						ZRSR2
